# Supplementary material for: DNA methylation and differentiation: HOX genes in muscle cells
Source: Epigenetics Chromatin. 2013 Aug 2;6:25. doi: 10.1186/1756-8935-6-25 (PMC3750649; doi:10.1186/1756-8935-6-25)
Supplement: Additional file 1: Table S1 — Correlations between myogenic differential methylation and transcriptional up- or downregulation in myogenic vs. nonmyogenic cells. [file 1756-8935-6-25-S1.xlsx]

## Sheet: Table1_
Table S1. Correlations between myogenic differential methylation and transcriptional up- or downregulation in myogenic vs. nonmyogenic cells
Genea	RNA isoform ID	No. of hypermeth sites	No. of hypometh sites	Number of myogenic DM sites in subregions of the associated gene							Fold change in expression (exon-based microarray)b						Expression in Mb (RNA-seq) relative to NHLF, LCL, ESC, NHEKc
				2 kb upstream	1st exon and intron	Internal exon	Internal intron	Last exond	2 kb dnstrm	Intergenic	Mt vs. 19 nonmuscle cell cultures	Mb vs. 19 nonmuscle cell cultures	p_value_Mt_vs_19_nonmuscle_cell_cultures	p_value_Mb_vs_19_nonmuscle_cell_cultures	Mt or Mb sig. up	Mt or Mb sig. down	fpkm for favored isoform in Mb	Cells with highest fpkm (fpkm)
HOXA2	NM_006735	18	0	0	18	0	0	0	0	0	-1.61	-1.31	0.002549	0.087144	0	1	no expr	NHLF (0.3)
HOXA3	NM_030661	31	0	0	8	10	0	6	0	7	-1.44	-1.2	0.000114	0.040877	0	1	0.5	NHLF (1.2)
HOXA4	NM_002141	3	0	0	0	0	0	3	0	0	-1.14	-1.05	0.112643	0.584437	0	0	1.4	HUVEC (5.2)
HOXA5	NM_019102	22	0	0	22	0	0	0	0	0	-2.62	-1.66	0	0.002136	0	1	0.2	NHLF (15.4)
HOXA6	NM_024014	10	0	0	10	0	0	0	0	0	-1.1	-1.04	0.454765	0.74216	0	0	0.2	HUVEC (3.5)
HOXA7	NM_006896	16	0	9	1	0	0	0	0	6	1.66	1.37	0.001745	0.047813	1	0	4.7	HUVEC (10)
HOXA10	NM_018951	0	1	1	0	0	0	0	0	0	-1.1	1.2					7.9	Mb (7.9)
HOTTIP	NR_037843	43	0	0	0	7	0	0	0	36	NA	NA					no expr in any tested cell type
HOXB1	NM_002144	19	0	0	0	0	0	0	0	19	-1.35	-1.24	0.079779	0.225184	0	0	no expr in any tested cell type
HOXB4	NM_024015	13	0	0	0	0	0	13	0	0	-1.29	-1.18	0.013474	0.105187	0	0	6	HUVEC (8.0)
HOXB5	NM_002147	20	0	0	8	0	0	12	0	0	-1.28	-1.09	0.074021	0.551178	0	0	4.3	NHLF (23)
HOXB6	NM_018952	13	0	0	0	0	2	11	0	0	-1.06	1	0.514818	0.974297	0	0	6.3	NHFL (24)
HOXB7	NM_004502	1	0	0	0	0	0	1	0	0	1	-1.1					10	HUVEC (20)
HOTAIR	NR_003716	8	0	0	0	0	0	0	8	0	NA	NA					1.4	Mb (1.4)
HOXC4	NM_014620	22	0	0	22	0	0	0	0	0	NA	NA	NA	22	54424902, 54424930, 54424942, 54424958, 54424963, 54425261, 54425321, 54425418, 54441153, 54441161, 54441168, 54441170, 54441184, 54441185, 54441200, 54441206, 54441213, 54441218, 54441247, 54441258, 54441279, 54445026	0.00316, 0.00015, 0.00588, 0.00025, 0.00043, 6e-05, 0.00101, 0.00125, 0, 0, 0, 0, 1e-05, 1e-05, 0, 0, 0, 0, 0.00162, 6e-05, 0.00105, 1e-05	1	Mb (1.0)
HOXC5	NM_018953	8	0	0	0	0	0	8	0	0	NA	NA	NA	8	54428361, 54428395, 54428574, 54428575, 54428618, 54428626, 54428627, 54428643	9e-04, 0.00011, 0.00033, 0.00061, 5e-05, 2e-05, 3e-05, 0	no expr	HMEC (very weak)
HOXC6e	NM_004503	11	0	0	0	0	0	11	0	0	1.2	2.04	NA	11	54423458, 54423464, 54423466, 54423470, 54423483, 54423485, 54423545, 54423548, 54423559, 54423565, 54423567	0, 6e-05, 1e-05, 0.00059, 9e-05, 0.00474, 4e-05, 0.001, 0.00117, 0.00153, 0.00054	4.6	Mb (4.6)
HOXC12	NM_173860	47	0	20	3	0	0	3	4	21	-1.18	-1.07	0.184807	0.624432	0	0	0.8	NHEK (1.2)
HOXC13	NM_017410	23	0	0	0	0	0	10	0	13	1.08	1.78	0.620942	0.000228	1	0	12	Mb (12.0)
HOXD3	NM_006898	6	0	0	0	0	0	1	0	5	-1.41	-1.31	0.041292	0.113874	0	0	no expr	HUVEC (2.0)
HOXD4	NM_014621	19	0	0	14	0	0	3	0	2	-1.53	-1.26	0.000759	0.061265	0	1	no expr	HUVEC (4.4)
a Genes with >2 differentially methylated (DM) sites in Mb and Mt vs. nonmyogenic cells are shown as well as HOXA10 and HOXB7 because of their strategic location.
b Expression data from an exon microarray analysis comparing Mb or Mt with 19 types of nonmuscle cell cultures [1]. These data lack the sensitivity of RNA-seq and are not as quantitative, especially for weakly expressed genes like many HOX genes in the studied cell types. Nonetheless, they validate the preferential transcription of HOXC13 and HOXC6 in Mb, HOXA7 in Mt, and downregulation of HOXA5 …
c Expression data from ENOCODE (CalTech, http://genome.ucsc.edu), which we analyzed using the Cufflinks program [2].
dThe following genes had most or all of their hypermethylated sites in the coding region of the last exon rather than in the much larger 3'-UTR: HOXA3, HOXA4, HOXB4, HOXB5, HOXC6, HOXC13, and HOXD4
eHOXC8 had almost identical upregulation to HOXC6 in Mb vs. nonmuscle cell cultures and was also significantly upregulated in Mt vs. nonmuscle cell cultures, according to data from exon microarray analysis [1].
References
1. K Tsumagari, S-C Chang, M Lacey, C Baribault, SV Chittur, J Sowden, R Tawil, GE Crawford, M Ehrlich: Gene expression during normal and FSHD myogenesis. BMC Medical. Genomics. 2011, (4):67.
2. C Trapnell, BA Williams, G Pertea, A Mortazavi, G Kwan, MJ van Baren, SL Salzberg, BJ Wold, L Pachter: Transcript assembly and quantification by RNA-Seq reveals unannotated transcripts and isoform switching during cell differentiation. Nat. Biotechnol. 2010, 28:511-5.
